# Supplementary material for: Modeling nitrogen and phosphorus export with InVEST model in Bosten Lake basin of Northwest China
Source: PLoS One. 2019 Jul 25;14(7):e0220299. doi: 10.1371/journal.pone.0220299 (PMC6657891; doi:10.1371/journal.pone.0220299)
Supplement: S1 Data — (ZIP) [file pone.0220299.s001.zip]

Archive with 3 entries (2 files):
- Dataset/Data Description.txt
- Dataset/Nitrogen_phosphorus_data.zip
- Dataset/
