# Supplementary material for: Modeling nitrogen and phosphorus export with InVEST model in Bosten Lake basin of Northwest China
Source: PLoS One. 2019 Jul 25;14(7):e0220299. doi: 10.1371/journal.pone.0220299 (PMC6657891; doi:10.1371/journal.pone.0220299)
Supplement: S1 Data — (ZIP) [file pone.0220299.s001.zip › Dataset/Data Description.txt]

Data Title: Nitrogen_Phosphorus_Data
Data: Simulation results for nitrogen and phosphorus by InVEST Model
Time: 2000, 2005, 2010, 2015
Format: ASCII data
Spatial resolution: 500m��500m
Coverage: Bosten Lake Basin, China

Names of the data files in ZIP file "Nitrogen_phosphorus_data.zip" are as follows:
n2000.txt is the data file of simulated nitrogen in 2000.
n2005.txt is the data file of simulated nitrogen in 2005.
n2010.txt is the data file of simulated nitrogen in 2010.
n2015.txt is the data file of simulated nitrogen in 2015.
p2000.txt is the data file of simulated phosphorus in 2000.
p2005.txt is the data file of simulated phosphorus in 2005.
p2010.txt is the data file of simulated phosphorus in 2010.
p2015.txt is the data file of simulated phosphorus in 2015.
